# Supplementary material for: Psychosocial burdens in early- versus late-onset dementia: analysis of discrimination, stress, and loneliness in the All of Us Research Program
Source: Innov Aging. 2025 Aug 7;9(9):igaf087. doi: 10.1093/geroni/igaf087 (PMC12505131; doi:10.1093/geroni/igaf087)
Supplement: igaf087_Supplementary_Data [file igaf087_supplementary_data.zip]

Archive with 1 entries (1 files):
- innage suppl Qi, Mo, et al.docx
